# Supplementary material for: Identified Candidate Genes of Semen Trait in Three Pig Breeds Through Weighted GWAS and Multi-Tissue Transcriptome Analysis
Source: Animals (Basel). 2025 Feb 5;15(3):438. doi: 10.3390/ani15030438 (PMC11816172; doi:10.3390/ani15030438)
Supplement: Supplementary file 1 [file animals-15-00438-s001.zip]

Archive with 1 entries (1 files):
- animals-3399835-supplementary.pdf
